# Supplementary material for: Impact of Austropuccinia psidii (myrtle rust) on Myrtaceae-rich wet sclerophyll forests in south east Queensland
Source: PLoS One. 2017 Nov 21;12(11):e0188058. doi: 10.1371/journal.pone.0188058 (PMC5697815; doi:10.1371/journal.pone.0188058)
Supplement: S1 File — (XLSX) [file pone.0188058.s002.xlsx]

## Sheet: Understory
Species	DBH (cm)	Rust rating	Transparency		Transp tranf	Branch death		death transformed	Dieback (% remaining branches with dieback)		Dieback Transf
Acmena smithii	1.4	0	0	0	0	0	0	0	0	0	0		Data Asinsqrt transformed
Acmena smithii	1.1	1	65	0.65	0.937744	0	0	0	0	0	0
Archirhodomyrtus beckleri	2.3		100	1	1.5708	50	0.5	0.785398	50	0.5	0.785398
Archirhodomyrtus beckleri	2.8	dead	100	1	1.5708	100	1	1.5708	0	0	0
Gossia hilli	1.3	0	100	1	1.5708	75	0.75	1.0472	25	0.25	0.523599
Gossia hilli	3.8	x	85	0.85	1.1731	0	0	0	100	1	1.5708
Gossia hilli	4.8		95	0.95	1.34528	25	0.25	0.523599	75	0.75	1.0472
Rhodamnia maideniana	1	1	85	0.85	1.1731	0	0	0	100	1	1.5708
Rhodamnia maideniana	2	2	80	0.8	1.10715	0	0	0	100	1	1.5708
Rhodamnia maideniana	2.1	4	95	0.95	1.34528	20	0.2	0.463648	80	0.8	1.10715
Acmena smithii	1	x	x	#VALUE!	#VALUE!	0	0	0	0	0	0
Acmena smithii	1	1	x	#VALUE!	#VALUE!	0	0	0	10	0.1	0.321751
Acmena smithii	2	0	55	0.55	0.835482	0	0	0	10	0.1	0.321751
Acmena smithii	1	1	x	#VALUE!	#VALUE!	0	0	0	25	0.25	0.523599
Acmena smithii	1	0	x	#VALUE!	#VALUE!	0	0	0	5	0.05	0.225513
Acmena smithii	1	0	0	0	0	0	0	0	0	0	0
Acmena smithii	0.5	0	0	0	0	0	0	0	0	0	0
Acmena smithii	1.8	0	65	0.65	0.937744	0	0	0	0	0	0
Acmena smithii	2.1	0	85	0.85	1.1731	0	0	0	25	0.25	0.523599
Acmena smithii	4.5	0	55	0.55	0.835482	0	0	0	0	0	0
Acmena smithii	2.9	0	65	0.65	0.937744	0	0	0	0	0	0
Acmena smithii	1.9	0	75	0.75	1.0472	25	0.25	0.523599	18.75	0.1875	0.447832
Acmena smithii	1	1	95	0.95	1.34528	75	0.75	1.0472	25	0.25	0.523599
Archirhodomyrtus beckleri	x	x	100	1	1.5708	0	0	0	100	1	1.5708
Archirhodomyrtus beckleri	x	x	85	0.85	1.1731	0	0	0	100	1	1.5708
Archirhodomyrtus beckleri	2	1	x	#VALUE!	#VALUE!	0	0	0	100	1	1.5708
Archirhodomyrtus beckleri	2.4	0	75	0.75	1.0472	0	0	0	25	0.25	0.523599
Archirhodomyrtus beckleri	5.3	0	95	0.95	1.34528	0	0	0	100	1	1.5708
Archirhodomyrtus beckleri	1	x	95	0.95	1.34528	5	0.05	0.225513	95	0.95	1.34528
Archirhodomyrtus beckleri	1	1	75	0.75	1.0472	5	0.05	0.225513	95	0.95	1.34528
Archirhodomyrtus beckleri	1	1	75	0.75	1.0472	10	0.1	0.321751	90	0.9	1.24905
Archirhodomyrtus beckleri	1	1	x	#VALUE!	#VALUE!	10	0.1	0.321751	90	0.9	1.24905
Archirhodomyrtus beckleri	1.5	1	85	0.85	1.1731	15	0.15	0.397699	85	0.85	1.1731
Archirhodomyrtus beckleri	1	x	90	0.9	1.24905	20	0.2	0.463648	80	0.8	1.10715
Archirhodomyrtus beckleri	2	0	85	0.85	1.1731	25	0.25	0.523599	75	0.75	1.0472
Archirhodomyrtus beckleri	2.7	2	95	0.95	1.34528	25	0.25	0.523599	75	0.75	1.0472
Archirhodomyrtus beckleri	5.1	0	85	0.85	1.1731	25	0.25	0.523599	75	0.75	1.0472
Archirhodomyrtus beckleri	4	0	85	0.85	1.1731	25	0.25	0.523599	75	0.75	1.0472
Archirhodomyrtus beckleri	1.8	1	95	0.95	1.34528	25	0.25	0.523599	75	0.75	1.0472
Archirhodomyrtus beckleri	1.5	1	95	0.95	1.34528	35	0.35	0.633052	65	0.65	0.937744
Archirhodomyrtus beckleri	1.5	0	x	#VALUE!	#VALUE!	50	0.5	0.785398	50	0.5	0.785398
Archirhodomyrtus beckleri	3.4		100	1	1.5708	50	0.5	0.785398	50	0.5	0.785398
Archirhodomyrtus beckleri	4.4		95	0.95	1.34528	50	0.5	0.785398	50	0.5	0.785398
Archirhodomyrtus beckleri	4	0	100	1	1.5708	50	0.5	0.785398	50	0.5	0.785398
Archirhodomyrtus beckleri	4.2	0	100	1	1.5708	75	0.75	1.0472	25	0.25	0.523599
Archirhodomyrtus beckleri	4.2	0	100	1	1.5708	75	0.75	1.0472	25	0.25	0.523599
Archirhodomyrtus beckleri	4.2	0	100	1	1.5708	75	0.75	1.0472	25	0.25	0.523599
Archirhodomyrtus beckleri	4.5	dead	100	1	1.5708	100	1	1.5708	0	0	0
Archirhodomyrtus beckleri	2.8	dead	100	1	1.5708	100	1	1.5708	0	0	0
Archirhodomyrtus beckleri	3.9	dead	100	1	1.5708	100	1	1.5708	0	0	0
Archirhodomyrtus beckleri	2.8	dead	100	1	1.5708	100	1	1.5708	0	0	0
Archirhodomyrtus beckleri	2.8	dead	100	1	1.5708	100	1	1.5708	0	0	0
Archirhodomyrtus beckleri	1.7	dead	100	1	1.5708	100	1	1.5708	0	0	0
Decasepermum humile	1.1	3	95	0.95	1.34528	25	0.25	0.523599	75	0.75	1.0472
Decasepermum humile	6.5	x	95	0.95	1.34528	0	0	0	100	1	1.5708
Decasepermum humile	1	x	90	0.9	1.24905	10	0.1	0.321751	90	0.9	1.24905
Decasepermum humile	1.5	1	95	0.95	1.34528	15	0.15	0.397699	85	0.85	1.1731
Decasepermum humile	1	x	95	0.95	1.34528	20	0.2	0.463648	80	0.8	1.10715
Decasepermum humile	1.7	2	85	0.85	1.1731	20	0.2	0.463648	80	0.8	1.10715
Decasepermum humile	1	x	98	0.98	1.4289	30	0.3	0.57964	70	0.7	0.991157
Decasepermum humile	1	x	95	0.95	1.34528	35	0.35	0.633052	65	0.65	0.937744
Decasepermum humile	2.5		95	0.95	1.34528	75	0.75	1.0472	25	0.25	0.523599
Decasepermum humile	2.5	4	100	1	1.5708	100	1	1.5708	0	0	0
Decasepermum humile	3	2	100	1	1.5708	100	1	1.5708	0	0	0
Decasepermum humile	1.5	2	100	1	1.5708	100	1	1.5708	0	0	0
Decasepermum humile	2.8	dead	100	1	1.5708	100	1	1.5708	0	0	0
Gossia hilli	1.6	0	85	0.85	1.1731	0	0	0	100	1	1.5708
Gossia hilli	3.8	0	75	0.75	1.0472	0	0	0	50	0.5	0.785398
Gossia hilli	2.6	0	95	0.95	1.34528	0	0	0	100	1	1.5708
Gossia hilli	1.8	3	85	0.85	1.1731	25	0.25	0.523599	75	0.75	1.0472
Gossia hilli	1	2	75	0.75	1.0472	25	0.25	0.523599	75	0.75	1.0472
Gossia hilli	2	2	95	0.95	1.34528	0	0	0	100	1	1.5708
Gossia hilli	1.9	3	80	0.8	1.10715	0	0	0	100	1	1.5708
Gossia hilli	2.6	x	85	0.85	1.1731	10	0.1	0.321751	90	0.9	1.24905
Gossia hilli	2.5	2	95	0.95	1.34528	25	0.25	0.523599	75	0.75	1.0472
Gossia hilli	2	5	100	1	1.5708	50	0.5	0.785398	50	0.5	0.785398
Gossia hilli	1.5	2	95	0.95	1.34528	50	0.5	0.785398	50	0.5	0.785398
Gossia hilli	4	2	95	0.95	1.34528	50	0.5	0.785398	50	0.5	0.785398
Gossia hilli	2		100	1	1.5708	75	0.75	1.0472	25	0.25	0.523599
Gossia hilli	3.9	3	100	1	1.5708	100	1	1.5708	0	0	0
Gossia hilli	3.9	3	100	1	1.5708	100	1	1.5708	0	0	0
Rhodamnia maideniana	3	3	65	0.65	0.937744	0	0	0	0	0	0
Rhodamnia maideniana	2	x	90	0.9	1.24905	0	0	0	100	1	1.5708
Rhodamnia maideniana	2	x	x	#VALUE!	#VALUE!	0	0	0	100	1	1.5708
Rhodamnia maideniana	1	0	85	0.85	1.1731	0	0	0	100	1	1.5708
Rhodamnia maideniana	1.5	0	95	0.95	1.34528	0	0	0	100	1	1.5708
Rhodamnia maideniana	1	0	90	0.9	1.24905	0	0	0	100	1	1.5708
Rhodamnia maideniana	1	4	85	0.85	1.1731	0	0	0	100	1	1.5708
Rhodamnia maideniana	1.6	0	85	0.85	1.1731	0	0	0	100	1	1.5708
Rhodamnia maideniana	1.6	2	85	0.85	1.1731	0	0	0	75	0.75	1.0472
Rhodamnia maideniana	1	0	80	0.8	1.10715	5	0.05	0.225513	95	0.95	1.34528
Rhodamnia maideniana	2	x	90	0.9	1.24905	5	0.05	0.225513	95	0.95	1.34528
Rhodamnia maideniana	4.8	4	65	0.65	0.937744	5	0.05	0.225513	95	0.95	1.34528
Rhodamnia maideniana	3	3	85	0.85	1.1731	10	0.1	0.321751	90	0.9	1.24905
Rhodamnia maideniana	3	3	85	0.85	1.1731	10	0.1	0.321751	90	0.9	1.24905
Rhodamnia maideniana	2.6	0	95	0.95	1.34528	10	0.1	0.321751	90	0.9	1.24905
Rhodamnia maideniana	2.2	0	95	0.95	1.34528	25	0.25	0.523599	75	0.75	1.0472

## Sheet: Midstory
Species	DBH (cm)	Rust rating	Transparency		Transparency transformed	Branch death		Branch death transformed	Dieback (% remaining branches with dieback)		Dieback Transformed
Acmena smithii	6.6	0	65	0.65	0.937744	0	0	0	0	0	0
Acmena smithii	4.5	0	55	0.55	0.835482	0	0	0	10	0.1	0.321751		Data Asinsqrt transformed
Acmena smithii	6.5	x	55	0.55	0.835482	0	0	0	0	0	0
Acmena smithii	8.5	x	35	0.35	0.633052	0	0	0	0	0	0
Acmena smithii	4.4	0	65	0.65	0.937744	0	0	0	0	0	0
Acmena smithii	3.4	0	65	0.65	0.937744	0	0	0	0	0	0
Acmena smithii	5.1	0	65	0.65	0.937744	0	0	0	0	0	0
Acmena smithii	7.1	0	65	0.65	0.937744	5	0.05	0.225513	0	0	0
Acmena smithii	3.2	x	95	0.95	1.34528	25	0.25	0.523599	75	0.75	1.0472
Acmena smithii	6	1	90	0.9	1.24905	50	0.5	0.785398	50	0.5	0.785398
Archirhodomyrtus beckleri	11.2	x	75	0.75	1.0472	0	0	0	75	0.75	1.0472
Archirhodomyrtus beckleri	3	x	90	0.9	1.24905	0	0	0	100	1	1.5708
Archirhodomyrtus beckleri	4.5	x	90	0.9	1.24905	0	0	0	100	1	1.5708
Archirhodomyrtus beckleri	4.8	x	85	0.85	1.1731	0	0	0	100	1	1.5708
Archirhodomyrtus beckleri	5.5	x	85	0.85	1.1731	0	0	0	100	1	1.5708
Archirhodomyrtus beckleri	4	1	85	0.85	1.1731	0	0	0	75	0.75	1.0472
Archirhodomyrtus beckleri	4	x	90	0.9	1.24905	0	0	0	75	0.75	1.0472
Archirhodomyrtus beckleri	4.7	0	80	0.8	1.10715	0	0	0	100	1	1.5708
Archirhodomyrtus beckleri	5.7	0	80	0.8	1.10715	0	0	0	100	1	1.5708
Archirhodomyrtus beckleri	2.8	x	95	0.95	1.34528	0	0	0	100	1	1.5708
Archirhodomyrtus beckleri	4.5	x	65	0.65	0.937744	0	0	0	25	0.25	0.523599
Archirhodomyrtus beckleri	4.3	0	95	0.95	1.34528	0	0	0	100	1	1.5708
Archirhodomyrtus beckleri	4.3	0	95	0.95	1.34528	0	0	0	100	1	1.5708
Archirhodomyrtus beckleri	5	0	85	0.85	1.1731	0	0	0	25	0.25	0.523599
Archirhodomyrtus beckleri	9.4	0	95	0.95	1.34528	0	0	0	100	1	1.5708
Archirhodomyrtus beckleri	5.2	0	85	0.85	1.1731	0	0	0	50	0.5	0.785398
Archirhodomyrtus beckleri	5.2	x	90	0.9	1.24905	0	0	0	100	1	1.5708
Archirhodomyrtus beckleri	10	0	75	0.75	1.0472	0	0	0	100	1	1.5708
Archirhodomyrtus beckleri	4.3	x	85	0.85	1.1731	5	0.05	0.225513	95	0.95	1.34528
Archirhodomyrtus beckleri	5.7	0	75	0.75	1.0472	5	0.05	0.225513	71.25	0.7125	1.00488
Archirhodomyrtus beckleri	4.2	x	85	0.85	1.1731	10	0.1	0.321751	90	0.9	1.24905
Archirhodomyrtus beckleri	5.5	x	90	0.9	1.24905	10	0.1	0.321751	90	0.9	1.24905
Archirhodomyrtus beckleri	5.6	0	95	0.95	1.34528	10	0.1	0.321751	90	0.9	1.24905
Archirhodomyrtus beckleri	6.5	0	95	0.95	1.34528	10	0.1	0.321751	90	0.9	1.24905
Archirhodomyrtus beckleri	4.2	0	75	0.75	1.0472	10	0.1	0.321751	90	0.9	1.24905
Archirhodomyrtus beckleri	6.4	x	80	0.8	1.10715	20	0.2	0.463648	80	0.8	1.10715
Archirhodomyrtus beckleri	3	x	95	0.95	1.34528	25	0.25	0.523599	75	0.75	1.0472
Archirhodomyrtus beckleri	7.9	0	95	0.95	1.34528	25	0.25	0.523599	75	0.75	1.0472
Archirhodomyrtus beckleri	5.4		95	0.95	1.34528	25	0.25	0.523599	75	0.75	1.0472
Archirhodomyrtus beckleri	7.3	0	95	0.95	1.34528	25	0.25	0.523599	75	0.75	1.0472
Archirhodomyrtus beckleri	6.5	0	95	0.95	1.34528	25	0.25	0.523599	75	0.75	1.0472
Archirhodomyrtus beckleri	8.1	1	95	0.95	1.34528	50	0.5	0.785398	50	0.5	0.785398
Archirhodomyrtus beckleri	9.1		100	1	1.5708	75	0.75	1.0472	25	0.25	0.523599
Archirhodomyrtus beckleri	7	0	100	1	1.5708	75	0.75	1.0472	25	0.25	0.523599
Archirhodomyrtus beckleri	8	0	100	1	1.5708	75	0.75	1.0472	25	0.25	0.523599
Archirhodomyrtus beckleri	6.6	dead	100	1	1.5708	100	1	1.5708	0	0	0
Archirhodomyrtus beckleri	7.9	dead	100	1	1.5708	100	1	1.5708	0	0	0
Archirhodomyrtus beckleri	6.5	dead	100	1	1.5708	100	1	1.5708	0	0	0
Archirhodomyrtus beckleri	4.7	dead	100	1	1.5708	100	1	1.5708	0	0	0
Decasepermum humile	6.3	2	95	0.95	1.34528	50	0.5	0.785398	50	0.5	0.785398
Decasepermum humile	5.6	dead	100	1	1.5708	100	1	1.5708	0	0	0
Decasepermum humile	6.2	dead	100	1	1.5708	100	1	1.5708	0	0	0
Decasepermum humile	5.6	x	95	0.95	1.34528	25	0.25	0.523599	75	0.75	1.0472
Decasepermum humile	5.1	1	95	0.95	1.34528	75	0.75	1.0472	25	0.25	0.523599
Decasepermum humile	2.9	x	95	0.95	1.34528	80	0.8	1.10715	20	0.2	0.463648
Decasepermum humile	4	2	100	1	1.5708	90	0.9	1.24905	10	0.1	0.321751
Decasepermum humile	3.1	1	95	0.95	1.34528	95	0.95	1.34528	5	0.05	0.225513
Decasepermum humile	3.7	dead	100	1	1.5708	100	1	1.5708	0	0	0
Decasepermum humile	3.5	dead	100	1	1.5708	100	1	1.5708	0	0	0
Decasepermum humile	5.7	dead	100	1	1.5708	100	1	1.5708	0	0	0
Decasepermum humile	3.4	dead	100	1	1.5708	100	1	1.5708	0	0	0
Decasepermum humile	3	dead	100	1	1.5708	100	1	1.5708	0	0	0
Decasepermum humile	6.8	dead	100	1	1.5708	100	1	1.5708	0	0	0
Gossia hilli	14.7	0	95	0.95	1.34528	0	0	0	100	1	1.5708
Gossia hilli	4.5	0	85	0.85	1.1731	0	0	0	100	1	1.5708
Gossia hilli	22	0	95	0.95	1.34528	25	0.25	0.523599	75	0.75	1.0472
Gossia hilli	3.2	1	90	0.9	1.24905	0	0	0	100	1	1.5708
Gossia hilli	10.3	0	95	0.95	1.34528	0	0	0	100	1	1.5708
Gossia hilli	3.3	4	95	0.95	1.34528	10	0.1	0.321751	90	0.9	1.24905
Gossia hilli	3.1	0	95	0.95	1.34528	10	0.1	0.321751	90	0.9	1.24905
Gossia hilli	3.1	0	95	0.95	1.34528	10	0.1	0.321751	90	0.9	1.24905
Gossia hilli	4.5	x	95	0.95	1.34528	25	0.25	0.523599	75	0.75	1.0472
Gossia hilli	12.8	1	95	0.95	1.34528	25	0.25	0.523599	75	0.75	1.0472
Gossia hilli	6.6		95	0.95	1.34528	25	0.25	0.523599	75	0.75	1.0472
Gossia hilli	13		85	0.85	1.1731	25	0.25	0.523599	75	0.75	1.0472
Gossia hilli	14.7	0	75	0.75	1.0472	25	0.25	0.523599	75	0.75	1.0472
Gossia hilli	6.7	2	95	0.95	1.34528	50	0.5	0.785398	50	0.5	0.785398
Gossia hilli	4.8	x	95	0.95	1.34528	50	0.5	0.785398	50	0.5	0.785398
Gossia hilli	8.7		100	1	1.5708	50	0.5	0.785398	50	0.5	0.785398
Gossia hilli	13		100	1	1.5708	50	0.5	0.785398	50	0.5	0.785398
Gossia hilli	11.8	dead	100	1	1.5708	100	1	1.5708	0	0	0
Gossia hilli	7.5	dead	100	1	1.5708	100	1	1.5708	0	0	0
Gossia hilli	8.2	dead	100	1	1.5708	100	1	1.5708	0	0	0
Gossia hilli	8.9	dead	100	1	1.5708	100	1	1.5708	0	0	0
Gossia hilli	7	dead	100	1	1.5708	100	1	1.5708	0	0	0
Gossia hilli	3.5	dead	100	1	1.5708	100	1	1.5708	0	0	0

## Sheet: Regen
Species	Rust rating	Branch death		Brach Death Transformed	Dieback (% remaining branches with dieback)		dieback trasnf	Healthy canopy		health transf
Acmena smithii	0	0	0	0	0	0	0	100	1	1.5708		Data Asinsqrt transformed
Acmena smithii	0	0	0	0	0	0	0	100	1	1.5708
Acmena smithii	0	0	0	0	0	0	0	100	1	1.5708
Acmena smithii	0	0	0	0	0	0	0	100	1	1.5708
Acmena smithii	0	0	0	0	0	0	0	100	1	1.5708
Acmena smithii	0	0	0	0	0	0	0	100	1	1.5708
Acmena smithii	0	0	0	0	0	0	0	100	1	1.5708
Acmena smithii	0	0	0	0	0	0	0	100	1	1.5708
Acmena smithii	0	0	0	0	0	0	0	100	1	1.5708
Acmena smithii	0	0	0	0	0	0	0	100	1	1.5708
Acmena smithii	0	0	0	0	0	0	0	100	1	1.5708
Acmena smithii	0	0	0	0	0	0	0	100	1	1.5708
Acmena smithii	0	0	0	0	0	0	0	100	1	1.5708
Acmena smithii	0	0	0	0	0	0	0	100	1	1.5708
Acmena smithii	0	0	0	0	0	0	0	100	1	1.5708
Acmena smithii	0	0	0	0	0	0	0	100	1	1.5708
Acmena smithii	0	0	0	0	0	0	0	100	1	1.5708
Acmena smithii	0	0	0	0	0	0	0	100	1	1.5708
Acmena smithii	0	0	0	0	0	0	0	100	1	1.5708
Acmena smithii	0	0	0	0	0	0	0	100	1	1.5708
Acmena smithii	0	0	0	0	0	0	0	100	1	1.5708
Acmena smithii	0	0	0	0	0	0	0	100	1	1.5708
Acmena smithii	1	0	0	0	0	0	0	100	1	1.5708
Acmena smithii	0	0	0	0	0	0	0	100	1	1.5708
Acmena smithii	0	0	0	0	0	0	0	100	1	1.5708
Acmena smithii	0	0	0	0	0	0	0	100	1	1.5708
Acmena smithii	0	0	0	0	0	0	0	100	1	1.5708
Acmena smithii	1	0	0	0	10	0.1	0.321751	90	0.9	1.24905
Acmena smithii		0	0	0	0	0	0	100	1	1.5708
Acmena smithii	0	0	0	0	10	0.1	0.321751	90	0.9	1.24905
Acmena smithii	0	0	0	0	0	0	0	100	1	1.5708
Acmena smithii	x	0	0	0	50	0.5	0.785398	50	0.5	0.785398
Acmena smithii	3	0	0	0	0	0	0	100	1	1.5708
Acmena smithii	x	0	0	0	0	0	0	100	1	1.5708
Acmena smithii	0	0	0	0	10	0.1	0.321751	90	0.9	1.24905
Acmena smithii	0	0	0	0	10	0.1	0.321751	90	0.9	1.24905
Acmena smithii	x	0	0	0	10	0.1	0.321751	90	0.9	1.24905
Acmena smithii	x	0	0	0	0	0	0	100	1	1.5708
Acmena smithii	1	0	0	0	0	0	0	100	1	1.5708
Acmena smithii	0	0	0	0	0	0	0	100	1	1.5708
Acmena smithii	0	0	0	0	0	0	0	100	1	1.5708
Acmena smithii	0	0	0	0	0	0	0	100	1	1.5708
Acmena smithii	0	0	0	0	0	0	0	100	1	1.5708
Acmena smithii	0	0	0	0	0	0	0	100	1	1.5708
Acmena smithii	0	0	0	0	0	0	0	100	1	1.5708
Acmena smithii	0	0	0	0	0	0	0	100	1	1.5708
Acmena smithii	0	0	0	0	0	0	0	100	1	1.5708
Acmena smithii	0	0	0	0	0	0	0	100	1	1.5708
Acmena smithii	1	0	0	0	0	0	0	100	1	1.5708
Acmena smithii	x	0	0	0	0	0	0	100	1	1.5708
Acmena smithii	x	0	0	0	0	0	0	100	1	1.5708
Acmena smithii	x	0	0	0	0	0	0	100	1	1.5708
Acmena smithii	0	0	0	0	10	0.1	0.321751	90	0.9	1.24905
Acmena smithii	0	0	0	0	0	0	0	100	1	1.5708
Acmena smithii	0	0	0	0	25	0.25	0.523599	75	0.75	1.0472
Acmena smithii	0	0	0	0	0	0	0	100	1	1.5708
Acmena smithii	x	0	0	0	0	0	0	100	1	1.5708
Acmena smithii	0	0	0	0	0	0	0	100	1	1.5708
Acmena smithii	x	0	0	0	0	0	0	100	1	1.5708
Acmena smithii	0	0	0	0	0	0	0	100	1	1.5708
Acmena smithii	0	0	0	0	0	0	0	100	1	1.5708
Acmena smithii	0	0	0	0	0	0	0	100	1	1.5708
Acmena smithii	1	5	0.05	0.225513	71.25	0.7125	1.00488	23.75	0.2375	0.509041
Acmena smithii	2	0	0	0	0	0	0	100	1	1.5708
Archirhodomyrtus beckleri	1	0	0	0	100	1	1.5708	0	0	0
Archirhodomyrtus beckleri	x	0	0	0	90	0.9	1.24905	10	0.1	0.321751
Archirhodomyrtus beckleri	x	0	0	0	100	1	1.5708	0	0	0
Archirhodomyrtus beckleri	1	0	0	0	100	1	1.5708	0	0	0
Archirhodomyrtus beckleri	1	0	0	0	100	1	1.5708	0	0	0
Archirhodomyrtus beckleri	0	0	0	0	75	0.75	1.0472	25	0.25	0.523599
Archirhodomyrtus beckleri	1	0	0	0	75	0.75	1.0472	25	0.25	0.523599
Archirhodomyrtus beckleri	x	0	0	0	100	1	1.5708	0	0	0
Archirhodomyrtus beckleri	x	0	0	0	100	1	1.5708	0	0	0
Archirhodomyrtus beckleri	x	10	0.1	0.321751	72	0.72	1.0132	18	0.18	0.438149
Archirhodomyrtus beckleri	x	20	0.2	0.463648	80	0.8	1.10715	0	0	0
Archirhodomyrtus beckleri	0	35	0.35	0.633052	65	0.65	0.937744	0	0	0
Archirhodomyrtus beckleri	1	50	0.5	0.785398	50	0.5	0.785398	0	0	0
Decasepermum humile	1	0	0	0	100	1	1.5708	0	0	0
Decasepermum humile	2	0	0	0	0	0	0	100	1	1.5708
Decasepermum humile	1	0	0	0	0	0	0	100	1	1.5708
Decasepermum humile	0	0	0	0	0	0	0	100	1	1.5708
Decasepermum humile	1	0	0	0	0	0	0	100	1	1.5708
Decasepermum humile	0	0	0	0	100	1	1.5708	0	0	0
Gossia hilli	0	0	0	0	100	1	1.5708	0	0	0
Gossia hilli	2	0	0	0	100	1	1.5708	0	0	0
Gossia hilli	0	0	0	0	100	1	1.5708	0	0	0
Rhodamnia maideniana	4	0	0	0	100	1	1.5708	0	0	0
Rhodamnia maideniana	3	0	0	0	100	1	1.5708	0	0	0
Rhodamnia maideniana	0	0	0	0	100	1	1.5708	0	0	0
Rhodamnia maideniana	0	0	0	0	100	1	1.5708	0	0	0
Rhodamnia maideniana	4	0	0	0	100	1	1.5708	0	0	0
Rhodamnia maideniana	4	0	0	0	100	1	1.5708	0	0	0
Rhodamnia maideniana	4	0	0	0	100	1	1.5708	0	0	0
Rhodamnia maideniana	4	0	0	0	100	1	1.5708	0	0	0
Rhodamnia maideniana	4	0	0	0	100	1	1.5708	0	0	0
Rhodamnia maideniana	0	0	0	0	100	1	1.5708	0	0	0
Rhodamnia maideniana	2	5	0.05	0.225513	95	0.95	1.34528	0	0	0
Rhodamnia maideniana	0	30	0.3	0.57964	70	0.7	0.991157	0	0	0
Acmena smithii	0	0	0	0	0	0	0	100	1	1.5708

## Sheet: Acmena smithii
Species	Canopy position (OS/MS/US/Regen)	Branch Death Transf	Dieback (% remaining branches with dieback) transformed
Acmena smithii	m	0	0			Data Asinsqrt transformed
Acmena smithii	m	0	0.321751
Acmena smithii	m	0	0
Acmena smithii	m	0	0
Acmena smithii	m	0	0
Acmena smithii	m	0	0
Acmena smithii	m	0	0
Acmena smithii	m	0.225513	0
Acmena smithii	m	0.523599	1.0472
Acmena smithii	m	0.785398	0.785398
Acmena smithii	r	0	0
Acmena smithii	r	0	0
Acmena smithii	r	0	0
Acmena smithii	r	0	0
Acmena smithii	r	0	0
Acmena smithii	r	0	0
Acmena smithii	r	0	0
Acmena smithii	r	0	0
Acmena smithii	r	0	0
Acmena smithii	r	0	0
Acmena smithii	r	0	0
Acmena smithii	r	0	0
Acmena smithii	r	0	0
Acmena smithii	r	0	0
Acmena smithii	r	0	0
Acmena smithii	r	0	0
Acmena smithii	r	0	0
Acmena smithii	r	0	0
Acmena smithii	r	0	0
Acmena smithii	r	0	0
Acmena smithii	r	0	0
Acmena smithii	r	0	0
Acmena smithii	r	0	0
Acmena smithii	r	0	0
Acmena smithii	r	0	0
Acmena smithii	r	0	0
Acmena smithii	r	0	0
Acmena smithii	r	0	0.321751
Acmena smithii	r	0	0
Acmena smithii	r	0	0.321751
Acmena smithii	r	0	0
Acmena smithii	r	0	0.785398
Acmena smithii	r	0	0
Acmena smithii	r	0	0
Acmena smithii	r	0	0.321751
Acmena smithii	r	0	0.321751
Acmena smithii	r	0	0.321751
Acmena smithii	r	0	0
Acmena smithii	r	0	0
Acmena smithii	r	0	0
Acmena smithii	r	0	0
Acmena smithii	r	0	0
Acmena smithii	r	0	0
Acmena smithii	r	0	0
Acmena smithii	r	0	0
Acmena smithii	r	0	0
Acmena smithii	r	0	0
Acmena smithii	r	0	0
Acmena smithii	r	0	0
Acmena smithii	r	0	0
Acmena smithii	r	0	0
Acmena smithii	r	0	0
Acmena smithii	r	0	0.321751
Acmena smithii	r	0	0
Acmena smithii	r	0	0.523599
Acmena smithii	r	0	0
Acmena smithii	r	0	0
Acmena smithii	r	0	0
Acmena smithii	r	0	0
Acmena smithii	r	0	0
Acmena smithii	r	0	0
Acmena smithii	r	0	0
Acmena smithii	r	0.225513	1.00488
Acmena smithii	r	0	0
Acmena smithii	r	0	0
Acmena smithii	u	0	0
Acmena smithii	u	0	0
Acmena smithii	u	0	0
Acmena smithii	u	0	0.321751
Acmena smithii	u	0	0.321751
Acmena smithii	u	0	0.523599
Acmena smithii	u	0	0.225513
Acmena smithii	u	0	0
Acmena smithii	u	0	0
Acmena smithii	u	0	0
Acmena smithii	u	0	0.523599
Acmena smithii	u	0	0
Acmena smithii	u	0	0
Acmena smithii	u	0.523599	0.447832
Acmena smithii	u	1.0472	0.523599

## Sheet: Abeckleri
Species	Canopy position (OS/MS/US/Regen)	Branch death Transf	Dieback (% remaining branches with dieback) transformed
Archirhodomyrtus beckleri	m	0	1.0472		Data Asinsqrt transformed
Archirhodomyrtus beckleri	m	0	1.5708
Archirhodomyrtus beckleri	m	0	1.5708
Archirhodomyrtus beckleri	m	0	1.5708
Archirhodomyrtus beckleri	m	0	1.5708
Archirhodomyrtus beckleri	m	0	1.0472
Archirhodomyrtus beckleri	m	0	1.0472
Archirhodomyrtus beckleri	m	0	1.5708
Archirhodomyrtus beckleri	m	0	1.5708
Archirhodomyrtus beckleri	m	0	1.5708
Archirhodomyrtus beckleri	m	0	0.523599
Archirhodomyrtus beckleri	m	0	1.5708
Archirhodomyrtus beckleri	m	0	1.5708
Archirhodomyrtus beckleri	m	0	0.523599
Archirhodomyrtus beckleri	m	0	1.5708
Archirhodomyrtus beckleri	m	0	0.785398
Archirhodomyrtus beckleri	m	0	1.5708
Archirhodomyrtus beckleri	m	0	1.5708
Archirhodomyrtus beckleri	m	0.225513	1.34528
Archirhodomyrtus beckleri	m	0.225513	1.00488
Archirhodomyrtus beckleri	m	0.321751	1.24905
Archirhodomyrtus beckleri	m	0.321751	1.24905
Archirhodomyrtus beckleri	m	0.321751	1.24905
Archirhodomyrtus beckleri	m	0.321751	1.24905
Archirhodomyrtus beckleri	m	0.321751	1.24905
Archirhodomyrtus beckleri	m	0.463648	1.10715
Archirhodomyrtus beckleri	m	0.523599	1.0472
Archirhodomyrtus beckleri	m	0.523599	1.0472
Archirhodomyrtus beckleri	m	0.523599	1.0472
Archirhodomyrtus beckleri	m	0.523599	1.0472
Archirhodomyrtus beckleri	m	0.523599	1.0472
Archirhodomyrtus beckleri	m	0.785398	0.785398
Archirhodomyrtus beckleri	m	1.0472	0.523599
Archirhodomyrtus beckleri	m	1.0472	0.523599
Archirhodomyrtus beckleri	m	1.0472	0.523599
Archirhodomyrtus beckleri	m	1.5708	0
Archirhodomyrtus beckleri	m	1.5708	0
Archirhodomyrtus beckleri	m	1.5708	0
Archirhodomyrtus beckleri	m	1.5708	0
Archirhodomyrtus beckleri	r	0	1.5708
Archirhodomyrtus beckleri	r	0	1.24905
Archirhodomyrtus beckleri	r	0	1.5708
Archirhodomyrtus beckleri	r	0	1.5708
Archirhodomyrtus beckleri	r	0	1.5708
Archirhodomyrtus beckleri	r	0	1.0472
Archirhodomyrtus beckleri	r	0	1.0472
Archirhodomyrtus beckleri	r	0	1.5708
Archirhodomyrtus beckleri	r	0	1.5708
Archirhodomyrtus beckleri	r	0.321751	1.0132
Archirhodomyrtus beckleri	r	0.463648	1.10715
Archirhodomyrtus beckleri	r	0.633052	0.937744
Archirhodomyrtus beckleri	r	0.785398	0.785398
Archirhodomyrtus beckleri	u	0.785398	0.785398
Archirhodomyrtus beckleri	u	1.5708	0
Archirhodomyrtus beckleri	u	0	1.5708
Archirhodomyrtus beckleri	u	0	1.5708
Archirhodomyrtus beckleri	u	0	1.5708
Archirhodomyrtus beckleri	u	0	0.523599
Archirhodomyrtus beckleri	u	0	1.5708
Archirhodomyrtus beckleri	u	0.225513	1.34528
Archirhodomyrtus beckleri	u	0.225513	1.34528
Archirhodomyrtus beckleri	u	0.321751	1.24905
Archirhodomyrtus beckleri	u	0.321751	1.24905
Archirhodomyrtus beckleri	u	0.397699	1.1731
Archirhodomyrtus beckleri	u	0.463648	1.10715
Archirhodomyrtus beckleri	u	0.523599	1.0472
Archirhodomyrtus beckleri	u	0.523599	1.0472
Archirhodomyrtus beckleri	u	0.523599	1.0472
Archirhodomyrtus beckleri	u	0.523599	1.0472
Archirhodomyrtus beckleri	u	0.523599	1.0472
Archirhodomyrtus beckleri	u	0.633052	0.937744
Archirhodomyrtus beckleri	u	0.785398	0.785398
Archirhodomyrtus beckleri	u	0.785398	0.785398
Archirhodomyrtus beckleri	u	0.785398	0.785398
Archirhodomyrtus beckleri	u	0.785398	0.785398
Archirhodomyrtus beckleri	u	1.0472	0.523599
Archirhodomyrtus beckleri	u	1.0472	0.523599
Archirhodomyrtus beckleri	u	1.0472	0.523599
Archirhodomyrtus beckleri	u	1.5708	0
Archirhodomyrtus beckleri	u	1.5708	0
Archirhodomyrtus beckleri	u	1.5708	0
Archirhodomyrtus beckleri	u	1.5708	0
Archirhodomyrtus beckleri	u	1.5708	0
Archirhodomyrtus beckleri	u	1.5708	0

## Sheet: Dhumile
Species	Canopy position (OS/MS/US/Regen)	Death Transf	Dieback (% remaining branches with dieback) transformed
Decasepermum humile	m	0.785398	0.785398		Data Asinsqrt transformed
Decasepermum humile	m	1.5708	0
Decasepermum humile	m	1.5708	0
Decasepermum humile	m	0.523599	1.0472
Decasepermum humile	m	1.0472	0.523599
Decasepermum humile	m	1.10715	0.463648
Decasepermum humile	m	1.24905	0.321751
Decasepermum humile	m	1.34528	0.225513
Decasepermum humile	m	1.5708	0
Decasepermum humile	m	1.5708	0
Decasepermum humile	m	1.5708	0
Decasepermum humile	m	1.5708	0
Decasepermum humile	m	1.5708	0
Decasepermum humile	m	1.5708	0
Decasepermum humile	r	0	1.5708
Decasepermum humile	r	0	0
Decasepermum humile	r	0	0
Decasepermum humile	r	0	0
Decasepermum humile	r	0	0
Decasepermum humile	r	0	1.5708
Decasepermum humile	u	0.523599	1.0472
Decasepermum humile	u	0	1.5708
Decasepermum humile	u	0.321751	1.24905
Decasepermum humile	u	0.397699	1.1731
Decasepermum humile	u	0.463648	1.10715
Decasepermum humile	u	0.463648	1.10715
Decasepermum humile	u	0.57964	0.991157
Decasepermum humile	u	0.633052	0.937744
Decasepermum humile	u	1.0472	0.523599
Decasepermum humile	u	1.5708	0
Decasepermum humile	u	1.5708	0
Decasepermum humile	u	1.5708	0
Decasepermum humile	u	1.5708	0

## Sheet: Gossia hillii
Species	Canopy position (OS/MS/US/Regen)	Death Transf	Dieback (% remaining branches with dieback) transformed
Gossia hilli	m	0	1.5708		Data Asinsqrt transformed
Gossia hilli	m	0	1.5708
Gossia hilli	m	0.523599	1.0472
Gossia hilli	m	0	1.5708
Gossia hilli	m	0	1.5708
Gossia hilli	m	0.321751	1.24905
Gossia hilli	m	0.321751	1.24905
Gossia hilli	m	0.321751	1.24905
Gossia hilli	m	0.523599	1.0472
Gossia hilli	m	0.523599	1.0472
Gossia hilli	m	0.523599	1.0472
Gossia hilli	m	0.523599	1.0472
Gossia hilli	m	0.523599	1.0472
Gossia hilli	m	0.785398	0.785398
Gossia hilli	m	0.785398	0.785398
Gossia hilli	m	0.785398	0.785398
Gossia hilli	m	0.785398	0.785398
Gossia hilli	m	1.5708	0
Gossia hilli	m	1.5708	0
Gossia hilli	m	1.5708	0
Gossia hilli	m	1.5708	0
Gossia hilli	m	1.5708	0
Gossia hilli	m	1.5708	0
Gossia hilli	r	0	1.5708
Gossia hilli	r	0	1.5708
Gossia hilli	r	0	1.5708
Gossia hilli	u	1.0472	0.523599
Gossia hilli	u	0	1.5708
Gossia hilli	u	0.523599	1.0472
Gossia hilli	u	0	1.5708
Gossia hilli	u	0	0.785398
Gossia hilli	u	0	1.5708
Gossia hilli	u	0.523599	1.0472
Gossia hilli	u	0.523599	1.0472
Gossia hilli	u	0	1.5708
Gossia hilli	u	0	1.5708
Gossia hilli	u	0.321751	1.24905
Gossia hilli	u	0.523599	1.0472
Gossia hilli	u	0.785398	0.785398
Gossia hilli	u	0.785398	0.785398
Gossia hilli	u	0.785398	0.785398
Gossia hilli	u	1.0472	0.523599
Gossia hilli	u	1.5708	0
Gossia hilli	u	1.5708	0

## Sheet: Rmaideniana
Species	Canopy position (OS/MS/US/Regen)	Death Transf	Dieback (% remaining branches with dieback) transformed
Rhodamnia maideniana	r	0	1.5708		Data Asinsqrt transformed
Rhodamnia maideniana	r	0	1.5708
Rhodamnia maideniana	r	0	1.5708
Rhodamnia maideniana	r	0	1.5708
Rhodamnia maideniana	r	0	1.5708
Rhodamnia maideniana	r	0	1.5708
Rhodamnia maideniana	r	0	1.5708
Rhodamnia maideniana	r	0	1.5708
Rhodamnia maideniana	r	0	1.5708
Rhodamnia maideniana	r	0	1.5708
Rhodamnia maideniana	r	0.225513	1.34528
Rhodamnia maideniana	r	0.57964	0.991157
Rhodamnia maideniana	u	0	1.5708
Rhodamnia maideniana	u	0	1.5708
Rhodamnia maideniana	u	0.463648	1.10715
Rhodamnia maideniana	u	0	0
Rhodamnia maideniana	u	0	1.5708
Rhodamnia maideniana	u	0	1.5708
Rhodamnia maideniana	u	0	1.5708
Rhodamnia maideniana	u	0	1.5708
Rhodamnia maideniana	u	0	1.5708
Rhodamnia maideniana	u	0	1.5708
Rhodamnia maideniana	u	0	1.5708
Rhodamnia maideniana	u	0	1.0472
Rhodamnia maideniana	u	0.225513	1.34528
Rhodamnia maideniana	u	0.225513	1.34528
Rhodamnia maideniana	u	0.225513	1.34528
Rhodamnia maideniana	u	0.321751	1.24905
Rhodamnia maideniana	u	0.321751	1.24905
Rhodamnia maideniana	u	0.321751	1.24905
Rhodamnia maideniana	u	0.523599	1.0472

## Sheet: Rmaideniana time
Host Species	Date	Location	Transparency (%)
Rhodamnia madeniana	2014	Tallebudgera Valley	75		Data Asinsqrt transformed
Rhodamnia madeniana	2014	Tallebudgera Valley	55
Rhodamnia madeniana	2014	Tallebudgera Valley	65
Rhodamnia madeniana	2014	Tallebudgera Valley	45
Rhodamnia madeniana	2014	Tallebudgera Valley	65
Rhodamnia madeniana	2014	Tallebudgera Valley	85
Rhodamnia madeniana	2014	Tallebudgera Valley	65
Rhodamnia madeniana	2014	Tallebudgera Valley	90
Rhodamnia madeniana	2014	Tallebudgera Valley	45
Rhodamnia madeniana	2014	Tallebudgera Valley	45
Rhodamnia madeniana	2014	Tallebudgera Valley	75
Rhodamnia madeniana	2014	Tallebudgera Valley	85
Rhodamnia madeniana	2014	Tallebudgera Valley	95
Rhodamnia madeniana	2014	Tallebudgera Valley	75
Rhodamnia madeniana	2014	Tallebudgera Valley	65
Rhodamnia madeniana	2014	Tallebudgera Valley	55
Rhodamnia madeniana	2014	Tallebudgera Valley	75
Rhodamnia madeniana	2014	Tallebudgera Valley	50
Rhodamnia madeniana	2014	Tallebudgera Valley	75
Rhodamnia madeniana	2014	Tallebudgera Valley	90
Rhodamnia maideniana	2016	Tallebudgera Valley	95
Rhodamnia maideniana	2016	Tallebudgera Valley	95
Rhodamnia maideniana	2016	Tallebudgera Valley	100
Rhodamnia maideniana	2016	Tallebudgera Valley	95
Rhodamnia maideniana	2016	Tallebudgera Valley	95
Rhodamnia maideniana	2016	Tallebudgera Valley	95
Rhodamnia maideniana	2016	Tallebudgera Valley	95
Rhodamnia maideniana	2016	Tallebudgera Valley	100
Rhodamnia maideniana	2016	Tallebudgera Valley	100
Rhodamnia maideniana	2016	Tallebudgera Valley	95
Rhodamnia maideniana	2016	Tallebudgera Valley	100
Rhodamnia maideniana	2016	Tallebudgera Valley	95
Rhodamnia maideniana	2016	Tallebudgera Valley	75
Rhodamnia maideniana	2016	Tallebudgera Valley	85
Rhodamnia maideniana	2016	Tallebudgera Valley	95
Rhodamnia maideniana	2016	Tallebudgera Valley	98
Rhodamnia maideniana	2016	Tallebudgera Valley	100
Rhodamnia maideniana	2016	Tallebudgera Valley	65
Rhodamnia maideniana	2016	Tallebudgera Valley	65
Rhodamnia maideniana	2016	Tallebudgera Valley	95
Rhodamnia maideniana	2016	Tallebudgera Valley	95
Rhodamnia maideniana	2016	Tallebudgera Valley	95
Rhodamnia maideniana	2016	Tallebudgera Valley	95
Rhodamnia maideniana	2016	Tallebudgera Valley	95
Rhodamnia maideniana	2016	Tallebudgera Valley	100
Rhodamnia maideniana	2016	Tallebudgera Valley	85
Rhodamnia maideniana	2016	Tallebudgera Valley	100
Rhodamnia maideniana	2016	Tallebudgera Valley	100
Rhodamnia maideniana	2016	Tallebudgera Valley	100
Rhodamnia maideniana	2016	Tallebudgera Valley	95
Rhodamnia maideniana	2016	Tallebudgera Valley	95
Rhodamnia maideniana	2016	Tallebudgera Valley	90
Rhodamnia maideniana	2016	Tallebudgera Valley	95
Rhodamnia maideniana	2016	Tallebudgera Valley	75
Rhodamnia maideniana	2016	Tallebudgera Valley	100
Rhodamnia maideniana	2016	Tallebudgera Valley	100
Rhodamnia maideniana	2016	Tallebudgera Valley	85
Rhodamnia maideniana	2016	Tallebudgera Valley	85
Rhodamnia maideniana	2016	Tallebudgera Valley	100
Rhodamnia maideniana	2016	Tallebudgera Valley	85
Rhodamnia maideniana	2016	Tallebudgera Valley	75
Rhodamnia maideniana	2016	Tallebudgera Valley	65
Rhodamnia maideniana	2016	Tallebudgera Valley	95
Rhodamnia maideniana	2016	Tallebudgera Valley	100
Rhodamnia maideniana	2016	Tallebudgera Valley	100
Rhodamnia maideniana	2016	Tallebudgera Valley	75
Rhodamnia maideniana	2016	Tallebudgera Valley	75

## Sheet: Rmaideniana multi sites
Host Species	Date	Location	New growth	Old growth	Flowers	Fruit	Disease rating (0-4)	Transparency (%)
Rhodamnia madeniana	2014	Tallebudgera Valley	100	50	0	0	4	75
Rhodamnia madeniana	2014	Tallebudgera Valley	100	25	0	0	4	55
Rhodamnia madeniana	2014	Tallebudgera Valley	100	50	0	0	4	65
Rhodamnia madeniana	2014	Tallebudgera Valley	100	25	0	0	4	45
Rhodamnia madeniana	2014	Tallebudgera Valley	100	50	0	0	4	65
Rhodamnia madeniana	2014	Tallebudgera Valley	100	75	0	0	4	85
Rhodamnia madeniana	2014	Tallebudgera Valley	100	25	0	0	4	65
Rhodamnia madeniana	2014	Tallebudgera Valley	100	75	0	0	4	90
Rhodamnia madeniana	2014	Tallebudgera Valley	100	10	0	0	4	45
Rhodamnia madeniana	2014	Tallebudgera Valley	100	25	0	0	4	45
Rhodamnia madeniana	2014	Tallebudgera Valley	100	75	0	0	4	75
Rhodamnia madeniana	2014	Tallebudgera Valley	100	50	0	0	4	85
Rhodamnia madeniana	2014	Tallebudgera Valley	100	90	0	0	4	95
Rhodamnia madeniana	2014	Tallebudgera Valley	100	50	0	0	4	75
Rhodamnia madeniana	2014	Tallebudgera Valley	100	50	0	0	3	65
Rhodamnia madeniana	2014	Tallebudgera Valley	100	20	0	0	4	55
Rhodamnia madeniana	2014	Tallebudgera Valley	100	25	0	0	3	75
Rhodamnia madeniana	2014	Tallebudgera Valley	100	25	0	0	4	50
Rhodamnia madeniana	2014	Tallebudgera Valley	100	50	0	0	4	75
Rhodamnia madeniana	2014	Tallebudgera Valley	100	75	0	0	4	90
Rhodamnia maideniana	2014	Hogans Scrub	50	10	0	0	2	25
Rhodamnia maideniana	2014	Hogans Scrub	90	30	0	0	3	35
Rhodamnia maideniana	2014	Hogans Scrub	10	0	0	0	2	35
Rhodamnia maideniana	2014	Hogans Scrub	100	10	0	0	3	35
Rhodamnia maideniana	2014	Hogans Scrub	90	10	0	0	4	45
Rhodamnia maideniana	2014	Hogans Scrub	60	10	0	0	3	45
Rhodamnia maideniana	2014	Hogans Scrub	30	20	0	0	3	55
Rhodamnia maideniana	2014	Hogans Scrub	80	25	0	0	4	65
Rhodamnia maideniana	2014	Urlip Road	100	20	0	0	4	45
Rhodamnia maideniana	2014	Urlip Road	100	10	0	0	4	35
Rhodamnia maideniana	2014	Urlip Road	100	5	0	0	4	45
Rhodamnia maideniana	2014	Urlip Road	100	30	0	0	4	55
Rhodamnia maideniana	2014	Urlip Road	100	5	0	0	4	45
Rhodamnia maideniana	2014	Urlip Road	100	50	0	0	4	75
Rhodamnia maideniana	2014	Urlip Road	100	20	0	0	4	55
Rhodamnia maideniana	2014	Urlip Road	95	5	0	0	4	35
Rhodamnia maideniana	2014	Urlip Road	100	10	0	0	4	55
Rhodamnia maideniana	2014	Urlip Road	90	5	0	0	4	65
Rhodamnia maideniana	2014	Urlip Road	50	5	0	0	3	35
Rhodamnia maideniana	2014	Urlip Road	95	5	0	0	4	55
Rhodamnia maideniana	2014	Urlip Road	60	0	0	0	2	35
Rhodamnia maideniana	2014	Dixons Road	95	50	0	0	4	45
Rhodamnia maideniana	2014	Dixons Road	100	50	0	0	4	65
Rhodamnia maideniana	2014	Dixons Road	95	40	0	0	4	65
Rhodamnia maideniana	2014	Dixons Road	100	30	0	0	4	65
Rhodamnia maideniana	2014	Dixons Road	90	30	0	0	4	65
Rhodamnia maideniana	2014	Dixons Road	100	20	0	0	4	75
Rhodamnia maideniana	2014	Dixons Road	100	90	0	0	4	85
Rhodamnia maideniana	2014	Dixons Road	95	20	0	0	4	75
Rhodamnia maideniana	2014	Dixons Road	90	30	0	0	4	55
Rhodamnia maideniana	2014	Dixons Road	95	20	0	0	4	45
Rhodamnia maideniana	2014	Dixons Road	100	15	0	0	4	25
Rhodamnia maideniana	2014	Dixons Road	100	10	0	0	4	15
Rhodamnia maideniana	2014	Dixons Road	100	15	0	0	4	35
Rhodamnia maideniana	2014	Dixons Road	100	5	0	0	4	35
Rhodamnia maideniana	2014	Dixons Road	100	5	0	0	4	45
Rhodamnia maideniana	2014	Dixons Road	100	15	0	0	4	55
Rhodamnia maideniana	2014	Dixons Road	100	20	0	0	4	65
Rhodamnia maideniana	2014	Plumtree Pocket	100	30	0	0	4	65
Rhodamnia maideniana	2014	Plumtree Pocket	100	30	0	0	4	55
Rhodamnia maideniana	2014	Plumtree Pocket	95	40	0	0	4	35
Rhodamnia maideniana	2014	Plumtree Pocket	100	50	0	0	4	35
Rhodamnia maideniana	2014	Plumtree Pocket	100	50	0	0	4	45
Rhodamnia maideniana	2014	Plumtree Pocket	100	50	0	0	4	45
Rhodamnia maideniana	2014	Plumtree Pocket	100	20	0	0	4	45
Rhodamnia maideniana	2014	Plumtree Pocket	90	90	0	0	4	65
Rhodamnia maideniana	2014	Plumtree Pocket	95	100	0	0	4	85
Rhodamnia maideniana	2014	Upper Sleepy Hollow	100	10	0	0	4	45
Rhodamnia maideniana	2014	Upper Sleepy Hollow	100	10	0	0	4	45
Rhodamnia maideniana	2014	Upper Sleepy Hollow	100	10	0	0	4	35
Rhodamnia maideniana	2014	Upper Sleepy Hollow	100	10	0	0	4	45
Rhodamnia maideniana	2014	Upper Sleepy Hollow	100	10	0	0	4	65
Rhodamnia maideniana	2014	Upper Sleepy Hollow	100	20	0	0	4	35
Rhodamnia maideniana	2014	Upper Sleepy Hollow	100	10	0	0	4	65
Rhodamnia maideniana	2014	Upper Sleepy Hollow	100	20	0	0	4	55
Rhodamnia maideniana	2014	Upper Sleepy Hollow	100	25	0	0	4	65
Rhodamnia maideniana	2014	Upper Sleepy Hollow	100	10	0	0	4	65
Rhodamnia maideniana	2014	Upper Sleepy Hollow	100	10	0	0	4	45
Rhodamnia maideniana	2014	Upper Sleepy Hollow	100	10	0	0	4	65
Rhodamnia maideniana	2014	Upper Sleepy Hollow	100	10	0	0	4	55
Rhodamnia maideniana	2014	Upper Sleepy Hollow	100	5	0	0	4	65
Rhodamnia maideniana	2014	Upper Sleepy Hollow	100	10	0	0	4	35

[truncated: 5 more sheets: Tree deaths, Species makeup, Non-Myrtaceae, Site 2, Site 3]
